# Supplementary material for: In-Depth Insight into the Ag/CNQDs/g-C3N4 Photocatalytic Degradation of Typical Antibiotics: Influence Factor, Mechanism and Toxicity Evaluation of Intermediates
Source: Molecules. 2023 Feb 7;28(4):1597. doi: 10.3390/molecules28041597 (PMC9962003; doi:10.3390/molecules28041597)
Supplement: Supplementary file 1 [file molecules-28-01597-s001.zip]

Archive with 1 entries (1 files):
- molecules-2185854-supplementary.pdf
